# Supplementary material for: A Unique Saccharomyces cerevisiae × Saccharomyces uvarum Hybrid Isolated From Norwegian Farmhouse Beer: Characterization and Reconstruction
Source: Front Microbiol. 2018 Sep 24;9:2253. doi: 10.3389/fmicb.2018.02253 (PMC6165869; doi:10.3389/fmicb.2018.02253)
Supplement: Supplementary file 1 [file Table_1.XLSX]

## Sheet: Regions
Supplementary Data 2: Saccharomyces eubayanus introgressions in the Muri hybrid.
Regions in the Saccharomyces eubayanus FM1318 reference genome where the median sequencing coverage in 5 kb windows of uniquely mapped reads derived from the Muri hybrid was greater than 50.
Regions 5 kb or smaller in size where excluded from the list.
Chromosome	Start position	End position	Median Coverage
2	190000	200000	778.5
2	1170000	1274804	331
3	75000	85000	324.5
4	0	40000	339
4	460000	470000	575.5
4	790000	875000	335
5	565000	575000	266
6	235000	250000	286
6	255000	264757	472.5
7	10000	25000	219
7	75000	120000	335
7	390000	400000	318.5
7	640000	650000	337
7	705000	835000	336.5
7	960000	970000	256.5
7	1035000	1051730	205.5
8	550000	560000	333.5
9	80000	95000	307
9	180000	401362	300
10	0	10000	468.25
12	95000	105000	193.75
12	455000	470000	355
12	630000	650000	327.5
13	0	15000	243
13	785000	800000	330
16	0	140000	337
16	290000	355000	337
16	370000	455000	331
16	530000	540000	945

## Sheet: Genes
The genes (SGD systematic names and common names) found in the introgressed regions from S. eubayanus. NA =
Chromosome	Start position	End position	SGD	Name
2	188671	190392	YBL020W	RFT1
2	190690	193347	YBL017C	PEP1
2	198323	199903	YBL015W	ACH1
2	196336	197700	YBL016W	FUS3
2	1173582	1175486	YDR477W	SNF1
2	1175788	1176396	YDR478W	SNM1
2	1178647	1179639	YDR480W	DIG2
2	1168426	1171050	YDR475C	JIP4
2	1176467	1178116	YDR479C	PEX29
2	1182382	1183761	YDR483W	KRE2
2	1184039	1185958	YDR484W	VPS52
2	1192279	1193163	YDR489W	SLD5
2	1179808	1181505	YDR481C	PHO8
2	1186097	1188529	YDR485C	VPS72
2	1188733	1189419	YDR486C	VPS60
2	1189640	1190266	YDR487C	RIB3
2	1190455	1192059	YDR488C	PAC11
2	1196204	1197154	YDR492W	IZH1
2	1197437	1197808	YDR493W	MZM1
2	1198124	1199227	YDR494W	RSM28
2	1209180	1211420	YDR499W	LCD1
2	1199328	1202345	YDR495C	VPS3
2	1202624	1204600	YDR496C	PUF6
2	1204928	1206667	YDR497C	ITR1
2	1207048	1208205	YDR498C	SEC20
2	1212799	1214394	YDR501W	PLM2
2	1214768	1215922	YDR502C	SAM2
2	1216534	1217352	YDR503C	LPP1
2	1218180	1220678	YDR505C	PSP1
2	1221220	1223049	YDR506C	GMC1
2	1224292	1227681	YDR507C	GIN4
2	1231349	1231654	YDR510W	SMT3
2	1231970	1232368	YDR511W	SDH7
2	1232957	1233388	YDR513W	GRX2
2	1235360	1236670	YDR515W	SLF1
2	1238937	1240295	YDR517W	GRH1
2	1240572	1242125	YDR518W	EUG1
2	1242400	1242807	YDR519W	FPR2
2	1232447	1232947	YDR512C	EMI1
2	1233483	1234934	YDR514C	YDR514C
2	1236896	1238398	YDR516C	EMI2
2	1252627	1252869	YDR525W-A	SNA2
2	1253117	1254418	YDR527W	RBA50
2	1260182	1261285	YDR531W	CAB1
2	1245752	1247161	YDR522C	SPS2
2	1247528	1248982	YDR523C	SPS1
2	1249540	1250976	YDR524C	AGE1
2	1251611	1251814	YDR524C-B	YDR524C-B
2	1258114	1258497	YDR529C	QCR7
2	1258733	1259710	YDR530C	APA2
2	1228373	1230370	YDR508C	GNP1
2	1243045	1245378	YDR520C	URC2
2	1261350	1262504	YDR532C	KRE28
3	73299	76436	YCL024W	KCC4
3	77322	77699	YCL021W-A	YCL021W-A
3	82890	83984	YCL018W	LEU2
3	84338	85843	YCL017C	NFS1
4	8945	10657	NA	FSY1
4	12179	12553	YDL241W	YDL241W
4	22378	23550	YDL237W	AIM6
4	24029	24958	YDL236W	PHO13
4	28530	29933	YDL233W	MFG1
4	20725	22170	YDL238C	GUD1
4	25135	25638	YDL235C	YPD1
4	25969	28386	YDL234C	GYP7
4	34460	35479	YDL230W	PTP1
4	38113	39873	YDL227C	HO
4	15051	18122	YDL240W	LRG1
4	30607	33990	YDL231C	BRE4
4	462867	467351	YDR011W	SNQ2
4	468735	469823	YBR031W	RPL4A
4	458466	460034	YDR009W	GAL3
4	789776	791167	YBR199W	KTR4
4	791852	793510	YBR200W	BEM1
4	794551	795186	YBR201W	DER1
4	796764	799301	YBR202W	MCM7
4	795472	795675	YBR201C-A	YBR201C-A
4	804530	805744	YBR205W	KTR3
4	806059	807459	YBR207W	FTH1
4	815885	816313	YBR210W	ERV15
4	803162	804289	YBR204C	LDH1
4	807621	813137	YBR208C	DUR1,2
4	816440	817414	YBR211C	AME1
4	820591	821415	YBR213W	MET8
4	821624	823210	YBR214W	SDS24
4	828105	828686	YBR217W	ATG12
4	825840	827864	YBR216C	YBP1
4	828976	832515	YBR218C	PYC2
4	833249	834928	YBR220C	YBR220C
4	840828	843530	YBR225W	YBR225W
4	845516	846430	YBR228W	SLX1
4	836939	838570	YBR222C	PCS60
4	838874	840478	YBR223C	TDP1
4	843785	845335	YBR227C	MCX1
4	846536	849397	YBR229C	ROT2
4	853792	855084	YBR233W	PBP2
4	855358	855642	YBR233W-A	DAD3
4	857238	860570	YBR235W	VHC1
4	862261	864813	YBR237W	PRP5
4	855782	856936	YBR234C	ARC40
4	860681	861991	YBR236C	ABD1
4	865452	867698	YBR238C	YBR238C
4	868806	870389	YBR239C	ERT1
4	870906	872261	YBR240C	THI2
4	872937	874406	YBR241C	YBR241C
4	800131	802905	YBR203W	COS111
4	818174	820138	YBR212W	NGR1
4	835379	836473	YBR221C	PDB1
5	566647	568404	YGR292W/YBR299W	YGR292W/YBR299W
5	569399	571117	YOL156W/YJL219W	YOL156W/YJL219W
6	245009	245734	YKL070W	YKL070W
6	247356	248561	YFR055W	IRC7
7	7727	12007	YNR070W	PDR18
7	18853	19971	YGL255W	ZRT1
7	20166	21131	YGL254W	FZF1
7	21844	23304	YGL253W	HXK2
7	23633	25399	YGL252C	RTG2
7	16203	17333	YLR460C	YLR460C
7	77781	78794	YGL225W	VRG4
7	78900	79742	YGL224C	SDT1
7	79922	81181	YGL223C	COG1
7	83341	83598	YGL220W	FRA2
7	85716	88181	YGL216W	KIP3
7	92427	93353	YGL212W	VAM7
7	93489	94568	YGL211W	NCS6
7	94771	95436	YGL210W	YPT32
7	96868	98046	YGL209W	MIG2
7	82301	83167	YGL221C	NIF3
7	83698	85089	YGL219C	MDM34
7	91020	92213	YGL213C	SKI8
7	98414	99658	YGL208W	SIP2
7	100072	103182	YGL207W	SPT16
7	109281	111530	YGL205W	POX1
7	103673	108631	YGL206C	CHC1
7	117285	118787	YGL202W	ARO8
7	119004	122075	YGL201C	MCM6
7	81491	82069	YGL222C	EDC1
7	113229	115562	YGL203C	KEX1
7	390468	392375	YGL060W	YBP2
7	389367	390110	YGL061C	DUO1
7	394375	394884	YGL058W	RAD6
7	398966	400483	YGL055W	OLE1
7	395356	396156	YGL057C	GEP7
7	396395	397990	YGL056C	SDS23
7	392596	394071	YGL059W	PKP2
7	642644	646348	YGR090W	UTP22
7	646594	648078	YGR091W	PRP31
7	648443	650164	YGR092W	DBF2
7	638220	641048	YGR089W	NNF2
7	709263	710471	YGR122W	YGR122W
7	714567	716285	YGR124W	ASN2
7	716899	720009	YGR125W	YGR125W
7	705276	706064	YGR120C	COG2
7	706729	708213	YGR121C	MEP1
7	711479	713020	YGR123C	PPT1
7	721368	722309	YGR127W	YGR127W
7	725026	725661	YGR129W	SYF2
7	729383	729907	YGR131W	FHN1
7	731529	732083	YGR133W	PEX4
7	732409	735792	YGR134W	CAF130
7	736047	736823	YGR135W	PRE9
7	722594	724726	YGR128C	UTP8
7	726033	728504	YGR130C	YGR130C
7	730230	731093	YGR132C	PHB1
7	742264	745065	YGR140W	CBF2
7	745383	746798	YGR141W	VPS62
7	747321	748553	YGR142W	BTN2
7	750251	752575	YGR143W	SKN1
7	738486	740330	YGR138C	TPO2
7	754632	755603	YGR144W	THI4
7	756024	758150	YGR145W	ENP2
7	763372	764661	YGR149W	YGR149W
7	758505	759143	YGR146C	ECL1
7	760382	761251	YGR147C	NAT2
7	761642	762109	YGR148C	RPL24B
7	764811	767429	YGR150C	CCM1
7	768229	769047	YGR152C	RSR1
7	771831	773354	YGR155W	CYS4
7	773800	775083	YGR156W	PTI1
7	775669	778281	YGR157W	CHO2
7	778507	779277	YGR158C	MTR3
7	779650	780810	YGR159C	NSR1
7	781845	782639	YGR161C	RTS3
7	788398	789423	YGR163W	GTR2
7	789964	791001	YGR165W	MRPS35
7	791368	793032	YGR166W	TRS65
7	793276	793980	YGR167W	CLC1
7	798020	801451	YGR170W	PSD2
7	794211	795338	YGR168C	YGR168C
7	795544	796758	YGR169C	PUS6
7	804751	805857	YGR173W	RBG2
7	803736	804482	YGR172C	YIP1
7	813915	814355	YGR174C	CBP4
7	814998	816488	YGR175C	ERG1
7	816859	818496	YGR177C	ATF2
7	826085	826402	YGR181W	TIM13
7	821616	822839	YGR179C	OKP1
7	823207	824247	YGR180C	RNR4
7	827728	833580	YGR184C	UBR1
7	834137	835321	YGR185C	TYS1
7	720409	721101	YGR126W	YGR126W
7	737092	737853	YGR136W	LSB1
7	769658	770269	YGR153W	YGR153W
7	801736	803442	YGR171C	MSM1
7	819001	821169	YGR178C	PBP1
7	784857	787742	YGR162W	TIF4631
7	961371	961976	YGR251W	NOP19
7	962621	963940	YGR252W	GCN5
7	964127	964909	YGR253C	PUP2
7	968103	969524	YGR255C	COQ6
7	966517	967830	YGR254W	ENO1
7	1043736	1045352	YIR039C	YPS6
8	551044	552378	YOR244W	ESA1
8	556214	556906	YOR247W	SRL1
8	548724	550757	YOR243C	PUS7
8	552596	553852	YOR245C	DGA1
8	554328	555302	YOR246C	ENV9
8	557297	559333	YOR249C	APC5
8	559550	560887	YOR250C	CLP1
9	79024	80475	YIL131C	FKH1
9	92041	95133	YIL128W	MET18
9	84350	91468	YIL129C	TAO3
9	81016	83934	YIL130W	ASG1
9	184169	186373	YIL078W	THS1
9	189956	190846	YIL076W	SEC28
9	180691	181788	YIL083C	CAB2
9	182590	183684	YIL079C	AIR1
9	186667	187614	YIL077C	YIL077C
9	191171	194002	YIL075C	RPN2
9	194402	195811	YIL074C	SER33
9	199846	201663	YIL072W	HOP1
9	201937	203292	YIL071C	PCI8
9	203562	204362	YIL070C	MAM33
9	204824	205273	YIL069C	RPS24B
9	206341	208755	YIL068C	SEC6
9	209014	211047	YIL067C	YIL067C
9	215357	216046	YIL064W	EFM4
9	221486	223393	YIL056W	VHR1
9	226548	227366	YIL053W	GPP1
9	214649	215116	YIL065C	FIS1
9	216093	217088	YIL063C	YRB2
9	217342	217806	YIL062C	ARC15
9	217996	218904	YIL061C	SNP1
9	219415	219909	YIL057C	RGI2
9	223516	225387	YIL055C	YIL055C
9	230396	231253	YIL050W	PCL7
9	231661	232422	YIL049W	DFG10
9	232936	236382	YIL048W	NEO1
9	239957	241840	YIL046W	MET30
9	242445	244049	YIL045W	PIG2
9	236596	239247	YIL047C	SYG1
9	244213	245106	YIL044C	AGE2
9	247765	248742	YIL041W	GVP36
9	248947	249363	YIL040W	APQ12
9	249635	251050	YIL039W	TED1
9	256857	258710	YIL036W	CST6
9	246346	247533	YIL042C	PKP1
9	251327	253870	YIL038C	NOT3
9	254250	256202	YIL037C	PRM2
9	259036	260154	YIL035C	CKA1
9	260474	261337	YIL034C	CAP2
9	263758	266955	YIL031W	ULP2
9	267246	271205	YIL030C	SSM4
9	273894	274319	YIL027C	EMC5
9	274670	278122	YIL026C	IRR1
9	281282	282553	YIL022W	TIM44
9	282953	283912	YIL021W	RPB3
9	285126	286169	YIL019W	FAF1
9	286765	286768	YIL018W	RPL2B
9	287181	287941	YIL018W	RPL2B
9	291493	291972	YIL016W	SNL1
9	292374	294152	YIL015W	BAR1
9	278744	279313	YIL024C	YIL024C
9	279520	280569	YIL023C	YKE4
9	284059	284844	YIL020C	HIS6
9	288248	291016	YIL017C	VID28
9	295623	297512	YIL014W	MNT3
9	304362	305009	YIL010W	DOT5
9	310696	310995	YIL008W	URM1
9	297716	301945	YIL013C	PDR11
9	312185	313345	YIL006W	YIA6
9	313864	315969	YIL005W	EPS1
9	317328	318188	YIL003W	CFD1
9	318450	318710	YIL002W-A	YIL002W-A
9	322167	323693	YIL001W	YIL001W
9	316116	316547	YIL004C	BET1
9	318800	321640	YIL002C	INP51
9	324364	325116	YIR001C	SGN1
9	329130	331316	YIR003W	AIM21
9	331591	332886	YIR004W	DJP1
9	333259	333708	YIR005W	IST3
9	339108	341399	YIR007W	EGH1
9	342951	343286	YIR009W	MSL1
9	333836	338308	YIR006C	PAN1
9	341484	342719	YIR008C	PRI1
9	346840	348135	YIR012W	SQT1
9	349349	350125	YIR014W	YIR014W
9	350266	350697	YIR015W	RPR2
9	352760	353524	YIR018W	YAP5
9	345649	346713	YIR011C	STS1
9	348339	348695	YIR013C	GAT4
9	351770	352303	YIR017C	MET28
9	366532	367716	YIR021W	MRS1
9	368140	368643	YIR022W	SEC11
9	369162	372050	YIR023W	DAL81
9	373058	374164	YIR025W	MND2
9	372225	372872	YIR024C	INA22
9	374270	375358	YIR026C	YVH1
9	377918	379828	YIR028W	DAL4
9	380296	381327	YIR029W	DAL2
9	385655	389005	YIR033W	MGA2
9	392658	393149	YIR037W	HYR1
9	381515	382252	YIR030C	DCG1
9	382542	384206	YIR031C	DAL7
9	384561	385148	YIR032C	DAL3
9	389179	390300	YIR034C	LYS1
9	390619	391383	YIR035C	YIR035C
9	391632	392423	YIR036C	IRC24
9	393308	394015	YIR038C	GTT1
9	179419	180402	YIL084C	SDS3
9	196240	199278	YIL073C	SPO22
9	211386	213995	YIL066C	RNR3
9	229371	229808	YIL051C	MMF1
9	245321	246238	YIL043C	CBR1
9	343830	345509	YIR010W	DSN1
9	311173	311844	YIL007C	NAS2
9	325633	328623	YIR002C	MPH1
9	375693	377066	YIR027C	DAL1
9	261600	262850	YIL033C	BCY1
10	3757	5637	YOL155C	HPF1
12	98553	98924	YFL020C	PAU5
12	104727	108321	YLL021W	SPA2
12	99402	101321	YLL024C	SSA2
12	101839	102681	YLL023C	POM33
12	102898	103989	YLL022C	HIF1
12	455073	455402	YLR154C	RNH203
12	469035	470423	YLR163C	MAS1
12	630117	632234	YLR258W	GSY2
12	635259	637295	YLR260W	LCB5
12	632692	634413	YLR259C	HSP60
12	637625	638272	YLR262C	YPT6
12	639705	642230	YLR263W	RED1
12	642552	642755	YLR264W	RPS28B
12	647837	649552	YLR267W	BOP2
12	649813	650457	YLR268W	SEC22
12	644014	645075	YLR265C	NEJ1
12	645248	647416	YLR266C	PDR8
13	3291	4676	YBR297W	MAL33
13	264	2033	YOL157C/YJL221C	YOL157C/YJL221C
13	5641	7485	YBR298C	MAL31
13	785165	785776	YMR264W	CUE1
13	787872	790730	YMR266W	RSN1
13	791140	792072	YMR267W	PPA2
13	793813	794448	YMR269W	TMA23
13	792236	793570	YMR268C	PRP24
13	794761	795858	YMR270C	RRN9
13	796292	796975	YMR271C	URA10
13	785895	787265	YMR265C	YMR265C
16	8083	8673	YJL218W	YJL218W
16	10914	12677	YPL274W	SAM3
16	13068	14045	YPL273W	SAM4
16	14179	15726	YPL272C	PBI1
16	17588	17776	YPL271W	ATP15
16	17848	20301	YPL270W	MDL2
16	20513	22450	YPL269W	KAR9
16	22724	25348	YPL268W	PLC1
16	25606	26313	YPL267W	ACM1
16	26624	27580	YPL266W	DIM1
16	28584	30407	YPL265W	DIP5
16	30805	31866	YPL264C	YPL264C
16	34789	36255	YPL262W	FUM1
16	36783	38447	YPL260W	YPL260W
16	38757	40190	YPL259C	APM1
16	41522	43183	YPL258C	THI21
16	45569	47227	YPL256C	CLN2
16	50080	51552	YPL254W	HFI1
16	51657	53606	YPL253C	VIK1
16	53935	54450	YPL252C	YAH1
16	54848	55255	YPL250C	ATG41
16	56655	56670	YPL249C-A	RPL36B
16	56133	56419	YPL249C-A	RPL36B
16	57074	59941	YPL249C	GYP5
16	60295	62982	YPL248C	GAL4
16	63221	64795	YPL247C	YPL247C
16	66198	67562	YPL245W	YPL245W
16	69135	70934	YPL243W	SRP68
16	80048	80647	YPL239W	YAR1
16	67622	68641	YPL244C	HUT1
16	71211	75692	YPL242C	IQG1
16	75953	76678	YPL241C	CIN2
16	77115	79238	YPL240C	HSP82
16	83847	85265	YPL235W	RVB2
16	86809	87465	YPL233W	NSL1
16	87896	88768	YPL232W	SSO1
16	89253	94901	YPL231W	FAS2
16	95843	97021	YPL230W	USV1
16	97493	98107	YPL229W	YPL229W
16	82214	83308	YPL236C	ENV7
16	85568	86062	YPL234C	VMA11
16	98827	100458	YPL228W	CET1
16	102202	105753	YPL226W	NEW1
16	106448	106888	YPL225W	YPL225W
16	110560	112632	YPL222W	FMP40
16	100585	101598	YPL227C	ALG5
16	107068	108519	YPL224C	MMT2
16	109024	109539	YPL223C	GRE1
16	116377	117030	YPL220W	RPL1A
16	117437	118945	YPL219W	PCL8
16	119395	119422	YPL218W	SAR1
16	119552	120096	YPL218W	SAR1
16	124488	127793	YPL216W	YPL216W
16	127989	129059	YPL215W	CBP3
16	120301	123825	YPL217C	BMS1
16	129187	130809	YPL214C	THI6
16	131234	131950	YPL213W	LEA1
16	134191	134736	YPL211W	NIP7
16	138550	140298	YPL208W	RKM1
16	132091	133863	YPL212C	PUS1
16	134986	136908	YPL210C	SRP72
16	137195	138301	YPL209C	IPL1
16	48341	49597	YPL255W	BBP1
16	81067	81924	YPL237W	SUI3
16	113566	115995	YPL221W	FLC1
16	32071	34026	YPL263C	KEL3
16	65109	65897	YPL246C	RBD2
16	290659	293346	YPL126W	NAN1
16	289223	290035	YPL127C	HHO1
16	297186	297947	YPL124W	SPC29
16	302504	304204	YPL120W	VPS30
16	306990	308024	YPL118W	MRP51
16	298081	299382	YPL123C	RNY1
16	299658	301199	YPL122C	TFB2
16	301408	302073	YPL121C	MEI5
16	304773	306629	YPL119C	DBP1
16	308235	309101	YPL117C	IDI1
16	320043	321044	YPL111W	CAR1
16	312517	315927	YPL115C	BEM3
16	316436	317620	YPL113C	YPL113C
16	317875	319080	YPL112C	PEX25
16	321174	324830	YPL110C	GDE1
16	325655	327487	YPL109C	YPL109C
16	328538	329026	YPL108W	YPL108W
16	329195	329941	YPL107W	YPL107W
16	335736	337712	YPL104W	MSD1
16	340267	341664	YPL101W	ELP4
16	341941	343431	YPL100W	ATG21
16	330238	332319	YPL106C	SSE1
16	332942	335437	YPL105C	SYH1
16	338056	339462	YPL103C	FMP30
16	345023	346504	YPL097W	MSY1
16	347004	348095	YPL096W	PNG1
16	351069	353012	YPL093W	NOG1
16	353877	355253	YPL092W	SSU1
16	344468	344809	YPL098C	MGR2
16	346607	346813	YPL096C-A	ERI1
16	348167	349666	YPL095C	EEB1
16	349928	350752	YPL094C	SEC62
16	293796	296894	YPL125W	KAP120
16	310011	312110	YPL116W	HOS3
16	343591	344136	YPL099C	INA17
16	367205	373774	YPL085W	SEC16
16	374190	376724	YPL084W	BRO1
16	385252	385258	YPL081W	RPS9A
16	385758	386335	YPL081W	RPS9A
16	386914	386924	YPL079W	RPL21B
16	387340	387811	YPL079W	RPL21B
16	390857	391702	YPL076W	GPI2
16	376857	378311	YPL083C	SEN54
16	378739	384342	YPL082C	MOT1
16	388309	389043	YPL078C	ATP4
16	389767	390705	YPL077C	YPL077C
16	393299	395863	YPL075W	GCR1
16	396154	398496	YPL074W	YTA6
16	398979	400532	YPL072W	UBP16
16	401472	403355	YPL070W	MUK1
16	406766	408214	YPL066W	RGL1
16	408474	409202	YPL065W	VPS28
16	400565	401035	YPL071C	YPL071C
16	403418	404425	YPL069C	BTS1
16	404764	405648	YPL068C	YPL068C
16	405845	406441	YPL067C	YPL067C
16	410488	411930	YPL063W	TIM50
16	413259	414761	YPL061W	ALD6
16	415197	416450	YPL060W	MFM1
16	417935	418384	YPL059W	GRX5
16	419172	423713	YPL058C	PDR12
16	429019	429930	YPL054W	LEE1
16	432221	432909	YPL052W	OAZ1
16	433192	433804	YPL052W	OAZ1
16	437234	438868	YPL048W	CAM1
16	439118	439417	YPL047W	SGF11
16	427241	428215	YPL055C	LGE1
16	430366	431706	YPL053C	KTR6
16	434018	435205	YPL050C	MNN9
16	439775	440077	YPL046C	ELC1
16	442972	445029	YPL043W	NOP4
16	452247	453194	YPL039W	YPL039W
16	453576	454103	YPL038W	MET31
16	446017	447684	YPL042C	SSN3
16	448114	448749	YPL041C	MRX11
16	449011	452001	YPL040C	ISM1
16	454455	454928	YPL037C	EGD1
16	440308	442704	YPL045W	VPS16
16	409250	410158	YPL064C	CWC27
16	425141	426301	YPL057C	SUR1
16	529942	531387	YPR001W	CIT3
